# Supplementary material for: Chemokine (C-C Motif) Ligand 8 and Tubulo-Interstitial Injury in Chronic Kidney Disease
Source: Cells. 2022 Feb 14;11(4):658. doi: 10.3390/cells11040658 (PMC8869891; doi:10.3390/cells11040658)
Supplement: Supplementary file 1 [file cells-11-00658-s001.zip]

Archive with 1 entries (1 files):
- cells-1471891-supplementary.pdf
